# Supplementary material for: Possibility of Metal Accumulation in Reed Canary Grass (Phalaris arundinacea L.) in the Aquatic Environment of South-Western Polish Rivers
Source: Int J Environ Res Public Health. 2022 Jun 24;19(13):7779. doi: 10.3390/ijerph19137779 (PMC9266212; doi:10.3390/ijerph19137779)
Supplement: Supplementary file 1 [file ijerph-19-07779-s001.zip]

Archive with 1 entries (1 files):
- ijerph-1740901-supplementary.pdf
